# Supplementary material for: Local variation in stress response of juvenile anadromous brown trout, Salmo trutta
Source: Ecol Evol. 2024 Jun 25;14(6):e11526. doi: 10.1002/ece3.11526 (PMC11199126; doi:10.1002/ece3.11526)
Supplement: Supplementary file 1 — Data S1. [file ECE3-14-e11526-s001.csv]

Fish ID	SITE	Fork length (cm)	Weight (g)	Condition Factor (K)	Hematocrit	Hemoglobin 1 (g/dL)	Hemoglobin 2 (g/dL)	Hemoglobin mean (g/dL)	Hemoglobin (adjusted for fish blood) (g/dL)	MCHC (g/dL)	Plasma cortisol (ng/mL)	Plasma glucose (mmol/L)	Plasma osmolality (mOsmol/L)	Spleen mass (g)	Relative spleen mass	Ventricle mass (g)	Relative ventricle mass	Proportion compact myocardium
1	Upstream	10.6	13.6	1.141882225	31	70	71	70.5	55.2595	178.2564516	240.8195304	6.094091904	335	0.0206	0.151470588	0.0104	0.076470588	0.028229565
2	Upstream	10.4	11.6	1.031235776	33	62	61	61.5	47.9245	145.2257576	224.5451691	8.227571116	334	0.0232	0.2	0.0091	0.078448276
3	Upstream	11.1	15.2	1.1114109	34	87	86	86.5	68.2995	200.8808824	173.0220107	8.501094092	327	0.0085	0.055921053	0.0088	0.057894737	0.016653917
4	Upstream	11.5	17.5	1.150653407	38	82	85	83.5	65.8545	173.3013158	175.9378911	11.23632385	344	0.0221	0.126285714	0.0105	0.06	0.016113686
5	Upstream	11.8	17.1	1.040758792	35	85	85	85	67.077	191.6485714	200.7173454	9.102844639	333	0.022	0.128654971	0.0074	0.043274854	0.015326426
6	Upstream	10.4	13	1.155695266	34	81	77	79	62.187	182.9029412	141.7650058	9.841356674	348	0.0186	0.143076923	0.009	0.069230769
7	Upstream	10.3	11.1	1.015807242	31	75	75	75	58.927	190.0870968				0.0199	0.179279279	0.0084	0.075675676	0.013947767
8	Upstream	11.1	15.9	1.162594296	30	71	69	70	54.852	182.84	263.9762401	10.08752735	341	0.0242	0.152201258	0.0118	0.074213836	0.012721332
9	Upstream	11.4	16.5	1.113703002	31	79	75	77	60.557	195.3451613	195.0495668	10.33369803	332	0.0229	0.138787879	0.0093	0.056363636	0.01617165
10	Upstream	11	13.9	1.044327573	31	80	75	77.5	60.9645	196.6596774	152.9618027	6.777899344		0.0225	0.161870504	0.0105	0.075539568	0.012824074
11	Upstream	10.9	14.7	1.135109716	32	84	76	80	63.002	196.88125	208.8460327	9.048140044	339	0.0253	0.172108844	0.0089	0.060544218	0.025402894
12	Upstream	10.2	11.2	1.055401015	35	85	84	84.5	66.6695	190.4842857	204.9036087	12.52188184		0.0124	0.110714286	0.0083	0.074107143	0.012771782
13	Upstream	11	15.1	1.134485349	29	73	73	73	57.297	197.5758621	197.2626607	12.52188184	345	0.019	0.125827815	0.0097	0.064238411
14	Upstream	10.7	13.7	1.118328091	34	79	79	79	62.187	182.9029412	202.5617213	13.56126915	329	0.0233	0.170072993	0.0084	0.061313869
15	Upstream	10.4	12.1	1.075685594	36	87	88	87.5	69.1145	191.9847222	246.5341583	8.966083151	336	0.0186	0.153719008	0.0089	0.073553719
16	Downstream	11.7	16.8	1.048942535	34	90	89	89.5	70.7445	208.0720588	245.7811124	11.75601751	351	0.0127	0.075595238	0.0124	0.073809524	0.028396263
17	Downstream	14	28.6	1.042274052	36	91	93	92	72.782	202.1722222	337.335397	13.53391685	357	0.0151	0.052797203	0.0181	0.063286713	0.020433264
18	Downstream	13	22.8	1.037778789	38	101	104	102.5	81.3395	214.0513158	238.5224052	13.56126915	354	0.0131	0.05745614	0.0139	0.060964912
19	Downstream	12.6	20.2	1.009810156	37	99	103	101	80.117	216.5324324	223.4853198	8.74726477	338	0.0136	0.067326733	0.0128	0.063366337
20	Downstream	13.3	25.1	1.066887922	36	99	101	100	79.302	220.2833333	220.3281466	11.70131291	367	0.0138	0.05498008	0.0141	0.056175299	0.021212933
21	Downstream	10.8	14.8	1.174871717	38				75.6345	199.0382	332.49	8.69			0.311486		0.168919
22	Downstream	11	12.9	0.969196093	34	87	87	87	68.707	202.0794118	259.5188876	9.622538293	349	0.0095	0.073643411	0.0068	0.052713178	0.021494759
23	Downstream	14.1	29	1.034524213	35	89	89	89	70.337	200.9628571	185.4436214	10.52516411	346	0.0213	0.073448276	0.0186	0.023448276	0.009959611
24	Downstream	14.5	32.8	1.075894871	38	99	99	99	78.487	206.5447368	265.3013933	13.69803063	360	0.0144	0.043902439	0.0194	0.056707317	0.009946346
25	Downstream	14.3	30.1	1.029338894	33	88	89	88.5	69.9295	211.9075758	184.6791784	9.595185996	355	0.0192	0.063787375	0.0153	0.064451827	0.015922979
26	Downstream	13.1	23.8	1.058676006	33	91	93	92	72.782	220.5515152	205.1665673	9.704595186	362	0.0236	0.099159664	0.0157	0.064285714
27	Downstream	13.5	25	1.016105269	35	94	100	97	76.857	219.5914286	204.4171826	10.44310722	352	0.0156	0.0624	0.015	0.0628	0.015696327
28	Downstream	14.3	32.5	1.111412427	35	98	96	97	76.857	219.5914286	210.4219307	12.82275711	349	0.0228	0.070153846	0.0217	0.046153846	0.009617402
29	Downstream	15.3	36.9	1.030272419	32	96	94	95	75.227	235.084375	276.5564752	11.70131291	350	0.0273	0.07398374	0.024	0.058807588
30	Downstream	13.3	29.7	1.262413198	37	100	100	100	79.302	214.3297297	235.7912846	13.56126915	355	0.0146	0.049158249	0.0159	0.080808081
